# Supplementary material for: The Puzzle of the New Type of Intermediate in the Course of [2 + 2] Cycloaddition with the Participation of Conjugated Nitroalkenes: MEDT Computational Study
Source: Molecules. 2025 May 30;30(11):2410. doi: 10.3390/molecules30112410 (PMC12156064; doi:10.3390/molecules30112410)
Supplement: Supplementary file 1 [file molecules-30-02410-s001.zip]

Archive with 1 entries (1 files):
- molecules-3655848-supplementary.pdf
